# Supplementary material for: An interview-based approach to assess sea turtle bycatch in Italian waters
Source: PeerJ. 2017 Apr 26;5:e3151. doi: 10.7717/peerj.3151 (PMC5408728; doi:10.7717/peerj.3151)
Supplement: Dataset S1 [file peerj-05-3151-s001.csv]

catch	gsa	gear	season
0	9	Long	Spring
0	9	Long	Spring
0	9	Long	Spring
0	9	Long	Spring
0	9	Long	Spring
0	10	Long	Spring
1	10	Long	Spring
1	10	Long	Spring
1	10	Long	Spring
1	10	Long	Spring
1	10	Long	Spring
1	10	Long	Spring
1	10	Long	Spring
2	10	Long	Spring
2	10	Long	Spring
0	11	Long	Spring
0	11	Long	Spring
0	11	Long	Spring
0	11	Long	Spring
0	11	Long	Spring
0	11	Long	Spring
0	11	Long	Spring
0	11	Long	Spring
0	11	Long	Spring
0	11	Long	Spring
0	11	Long	Spring
0	11	Long	Spring
0	11	Long	Spring
0	11	Long	Spring
0	11	Long	Spring
0	11	Long	Spring
0	11	Long	Spring
0	11	Long	Spring
0	16	Long	Spring
0	16	Long	Spring
0	16	Long	Spring
0	16	Long	Spring
0	16	Long	Spring
2	16	Long	Spring
0	19	Long	Spring
0	19	Long	Spring
0	19	Long	Spring
0	19	Long	Spring
2	19	Long	Spring
4	19	Long	Spring
10	19	Long	Spring
20	19	Long	Spring
0	11	Long	Spring
0	11	Long	Spring
0	11	Long	Spring
0	11	Long	Spring
0	11	Long	Spring
0	11	Long	Spring
0	11	Long	Spring
20	19	Long	Spring
10	19	Long	Spring
4	19	Long	Spring
2	19	Long	Spring
0	19	Long	Spring
0	19	Long	Spring
0	19	Long	Spring
0	19	Long	Spring
0	9	Passive	Spring
0	9	Passive	Spring
0	9	Passive	Spring
0	9	Passive	Spring
0	9	Passive	Spring
0	9	Passive	Spring
0	9	Passive	Spring
0	9	Passive	Spring
1	9	Passive	Spring
1	9	Passive	Spring
1	9	Passive	Spring
1	9	Passive	Spring
2	9	Passive	Spring
2	9	Passive	Spring
3	9	Passive	Spring
0	10	Passive	Spring
0	10	Passive	Spring
0	10	Passive	Spring
0	10	Passive	Spring
0	10	Passive	Spring
0	10	Passive	Spring
0	10	Passive	Spring
0	10	Passive	Spring
0	10	Passive	Spring
0	10	Passive	Spring
0	10	Passive	Spring
0	10	Passive	Spring
0	10	Passive	Spring
0	10	Passive	Spring
0	10	Passive	Spring
0	10	Passive	Spring
0	10	Passive	Spring
0	10	Passive	Spring
0	10	Passive	Spring
0	10	Passive	Spring
0	10	Passive	Spring
0	10	Passive	Spring
0	10	Passive	Spring
0	10	Passive	Spring
0	10	Passive	Spring
0	10	Passive	Spring
0	10	Passive	Spring
0	10	Passive	Spring
0	10	Passive	Spring
0	10	Passive	Spring
0	10	Passive	Spring
0	10	Passive	Spring
0	10	Passive	Spring
0	10	Passive	Spring
0	10	Passive	Spring
0	10	Passive	Spring
1	10	Passive	Spring
1	10	Passive	Spring
1	10	Passive	Spring
1	10	Passive	Spring
1	10	Passive	Spring
2	10	Passive	Spring
2	10	Passive	Spring
3	10	Passive	Spring
7	10	Passive	Spring
0	11	Passive	Spring
0	11	Passive	Spring
0	11	Passive	Spring
0	11	Passive	Spring
0	11	Passive	Spring
0	11	Passive	Spring
0	11	Passive	Spring
0	11	Passive	Spring
0	11	Passive	Spring
0	11	Passive	Spring
0	11	Passive	Spring
0	11	Passive	Spring
0	11	Passive	Spring
0	11	Passive	Spring
0	11	Passive	Spring
0	11	Passive	Spring
0	11	Passive	Spring
0	16	Passive	Spring
0	16	Passive	Spring
0	16	Passive	Spring
0	16	Passive	Spring
0	16	Passive	Spring
0	16	Passive	Spring
0	16	Passive	Spring
0	16	Passive	Spring
0	16	Passive	Spring
0	16	Passive	Spring
0	16	Passive	Spring
0	16	Passive	Spring
0	16	Passive	Spring
0	16	Passive	Spring
0	16	Passive	Spring
0	16	Passive	Spring
1	16	Passive	Spring
1	16	Passive	Spring
0	17	Passive	Spring
0	17	Passive	Spring
0	17	Passive	Spring
0	17	Passive	Spring
0	17	Passive	Spring
0	17	Passive	Spring
0	17	Passive	Spring
0	17	Passive	Spring
0	17	Passive	Spring
0	17	Passive	Spring
0	17	Passive	Spring
0	17	Passive	Spring
0	17	Passive	Spring
0	17	Passive	Spring
0	17	Passive	Spring
0	17	Passive	Spring
0	17	Passive	Spring
0	17	Passive	Spring
0	17	Passive	Spring
0	17	Passive	Spring
0	17	Passive	Spring
0	17	Passive	Spring
0	17	Passive	Spring
0	17	Passive	Spring
0	17	Passive	Spring
0	17	Passive	Spring
0	17	Passive	Spring
0	17	Passive	Spring
0	17	Passive	Spring
0	17	Passive	Spring
0	17	Passive	Spring
0	17	Passive	Spring
0	17	Passive	Spring
0	17	Passive	Spring
0	17	Passive	Spring
0	17	Passive	Spring
0	17	Passive	Spring
0	17	Passive	Spring
0	17	Passive	Spring
0	17	Passive	Spring
0	17	Passive	Spring
0	17	Passive	Spring
0	17	Passive	Spring
0	17	Passive	Spring
0	17	Passive	Spring
0	17	Passive	Spring
0	17	Passive	Spring
0	17	Passive	Spring
0	17	Passive	Spring
0	17	Passive	Spring
0	17	Passive	Spring
0	17	Passive	Spring
0	17	Passive	Spring
0	17	Passive	Spring
0	17	Passive	Spring
0	17	Passive	Spring
0	17	Passive	Spring
0	17	Passive	Spring
0	17	Passive	Spring
0	17	Passive	Spring
0	17	Passive	Spring
0	17	Passive	Spring
0	17	Passive	Spring
0	17	Passive	Spring
0	17	Passive	Spring
0	17	Passive	Spring
0	17	Passive	Spring
0	17	Passive	Spring
0	17	Passive	Spring
0	17	Passive	Spring
0	17	Passive	Spring
0	17	Passive	Spring
0	17	Passive	Spring
0	17	Passive	Spring
0	17	Passive	Spring
1	17	Passive	Spring
1	17	Passive	Spring
1	17	Passive	Spring
1	17	Passive	Spring
1	17	Passive	Spring
1	17	Passive	Spring
2	17	Passive	Spring
2	17	Passive	Spring
3	17	Passive	Spring
3	17	Passive	Spring
4	17	Passive	Spring
4	17	Passive	Spring
15	17	Passive	Spring
0	18	Passive	Spring
0	17	Passive	Spring
1	18	Passive	Spring
1	18	Passive	Spring
1	18	Passive	Spring
0	19	Passive	Spring
1	19	Passive	Spring
1	19	Passive	Spring
1	19	Passive	Spring
1	19	Passive	Spring
0	11	Passive	Spring
0	11	Passive	Spring
0	11	Passive	Spring
0	11	Passive	Spring
0	11	Passive	Spring
0	11	Passive	Spring
1	19	Passive	Spring
1	19	Passive	Spring
1	19	Passive	Spring
1	19	Passive	Spring
0	9	Trawl	Spring
0	9	Trawl	Spring
0	9	Trawl	Spring
0	9	Trawl	Spring
0	9	Trawl	Spring
0	9	Trawl	Spring
0	9	Trawl	Spring
0	9	Trawl	Spring
1	9	Trawl	Spring
2	9	Trawl	Spring
0	10	Trawl	Spring
0	10	Trawl	Spring
0	11	Trawl	Spring
0	11	Trawl	Spring
0	11	Trawl	Spring
0	11	Trawl	Spring
0	11	Trawl	Spring
0	11	Trawl	Spring
0	11	Trawl	Spring
0	16	Trawl	Spring
0	16	Trawl	Spring
2	16	Trawl	Spring
0	17	Trawl	Spring
0	17	Trawl	Spring
0	17	Trawl	Spring
0	17	Trawl	Spring
0	17	Trawl	Spring
0	17	Trawl	Spring
0	17	Trawl	Spring
0	17	Trawl	Spring
0	17	Trawl	Spring
0	17	Trawl	Spring
0	17	Trawl	Spring
0	17	Trawl	Spring
0	17	Trawl	Spring
0	17	Trawl	Spring
0	17	Trawl	Spring
0	17	Trawl	Spring
0	17	Trawl	Spring
0	17	Trawl	Spring
0	17	Trawl	Spring
0	17	Trawl	Spring
0	17	Trawl	Spring
0	17	Trawl	Spring
0	17	Trawl	Spring
0	17	Trawl	Spring
0	17	Trawl	Spring
0	17	Trawl	Spring
0	17	Trawl	Spring
0	17	Trawl	Spring
0	17	Trawl	Spring
0	17	Trawl	Spring
0	17	Trawl	Spring
0	17	Trawl	Spring
0	17	Trawl	Spring
0	17	Trawl	Spring
0	17	Trawl	Spring
0	17	Trawl	Spring
0	17	Trawl	Spring
0	17	Trawl	Spring
0	17	Trawl	Spring
0	17	Trawl	Spring
0	17	Trawl	Spring
0	17	Trawl	Spring
0	17	Trawl	Spring
0	17	Trawl	Spring
0	17	Trawl	Spring
0	17	Trawl	Spring
0	17	Trawl	Spring
0	17	Trawl	Spring
0	17	Trawl	Spring
0	17	Trawl	Spring
0	17	Trawl	Spring
0	17	Trawl	Spring
0	17	Trawl	Spring
0	17	Trawl	Spring
0	17	Trawl	Spring
0	17	Trawl	Spring
0	17	Trawl	Spring
0	17	Trawl	Spring
0	17	Trawl	Spring
0	17	Trawl	Spring
0	17	Trawl	Spring
0	17	Trawl	Spring
0	17	Trawl	Spring
0	17	Trawl	Spring
0	17	Trawl	Spring
0	17	Trawl	Spring
1	17	Trawl	Spring
1	17	Trawl	Spring
1	17	Trawl	Spring
1	17	Trawl	Spring
1	17	Trawl	Spring
1	17	Trawl	Spring
1	17	Trawl	Spring
1	17	Trawl	Spring
2	17	Trawl	Spring
2	17	Trawl	Spring
2	17	Trawl	Spring
2	17	Trawl	Spring
2	17	Trawl	Spring
2	17	Trawl	Spring
2	17	Trawl	Spring
2	17	Trawl	Spring
2	17	Trawl	Spring
2	17	Trawl	Spring
3	17	Trawl	Spring
3	17	Trawl	Spring
3	17	Trawl	Spring
3	17	Trawl	Spring
4	17	Trawl	Spring
4	17	Trawl	Spring
4	17	Trawl	Spring
5	17	Trawl	Spring
5	17	Trawl	Spring
5	17	Trawl	Spring
5	17	Trawl	Spring
5	17	Trawl	Spring
5	17	Trawl	Spring
6	17	Trawl	Spring
6	17	Trawl	Spring
6	17	Trawl	Spring
6	17	Trawl	Spring
7	17	Trawl	Spring
7	17	Trawl	Spring
7	17	Trawl	Spring
8	17	Trawl	Spring
10	17	Trawl	Spring
10	17	Trawl	Spring
10	17	Trawl	Spring
10	17	Trawl	Spring
10	17	Trawl	Spring
10	17	Trawl	Spring
12	17	Trawl	Spring
15	17	Trawl	Spring
20	17	Trawl	Spring
20	17	Trawl	Spring
0	18	Trawl	Spring
0	18	Trawl	Spring
0	18	Trawl	Spring
0	18	Trawl	Spring
0	18	Trawl	Spring
0	18	Trawl	Spring
0	18	Trawl	Spring
0	18	Trawl	Spring
0	18	Trawl	Spring
0	18	Trawl	Spring
0	18	Trawl	Spring
0	18	Trawl	Spring
0	18	Trawl	Spring
0	18	Trawl	Spring
0	18	Trawl	Spring
0	18	Trawl	Spring
0	18	Trawl	Spring
0	18	Trawl	Spring
0	18	Trawl	Spring
0	18	Trawl	Spring
0	18	Trawl	Spring
1	18	Trawl	Spring
2	18	Trawl	Spring
2	18	Trawl	Spring
2	18	Trawl	Spring
3	18	Trawl	Spring
3	18	Trawl	Spring
3	18	Trawl	Spring
3	18	Trawl	Spring
4	18	Trawl	Spring
5	18	Trawl	Spring
5	18	Trawl	Spring
5	18	Trawl	Spring
10	18	Trawl	Spring
10	18	Trawl	Spring
0	19	Trawl	Spring
0	19	Trawl	Spring
0	19	Trawl	Spring
0	11	Trawl	Spring
0	11	Trawl	Spring
0	11	Trawl	Spring
0	11	Trawl	Spring
0	19	Trawl	Spring
0	19	Trawl	Spring
0	19	Trawl	Spring
1	18	Long	Spring
1	18	Long	Spring
1	18	Long	Spring
0	17	Long	Spring
0	17	Long	Spring
0	17	Long	Spring
0	9	Long	Summer
1	9	Long	Summer
3	9	Long	Summer
20	9	Long	Summer
50	9	Long	Summer
0	10	Long	Summer
0	10	Long	Summer
0	10	Long	Summer
0	10	Long	Summer
0	10	Long	Summer
0	10	Long	Summer
0	10	Long	Summer
0	10	Long	Summer
0	10	Long	Summer
0	10	Long	Summer
0	11	Long	Summer
0	11	Long	Summer
0	11	Long	Summer
0	11	Long	Summer
0	11	Long	Summer
0	11	Long	Summer
0	11	Long	Summer
0	11	Long	Summer
1	11	Long	Summer
1	11	Long	Summer
1	11	Long	Summer
1	11	Long	Summer
1	11	Long	Summer
1	11	Long	Summer
1	11	Long	Summer
3	11	Long	Summer
4	11	Long	Summer
4	11	Long	Summer
0	16	Long	Summer
0	16	Long	Summer
0	16	Long	Summer
0	16	Long	Summer
15	16	Long	Summer
0	16	Long	Summer
2	19	Long	Summer
2	19	Long	Summer
2	19	Long	Summer
2	19	Long	Summer
0	19	Long	Summer
4	19	Long	Summer
50	19	Long	Summer
50	19	Long	Summer
1	11	Long	Summer
4	11	Long	Summer
1	11	Long	Summer
1	11	Long	Summer
1	11	Long	Summer
3	11	Long	Summer
1	11	Long	Summer
50	19	Long	Summer
50	19	Long	Summer
4	19	Long	Summer
0	19	Long	Summer
2	19	Long	Summer
2	19	Long	Summer
2	19	Long	Summer
2	19	Long	Summer
0	9	Passive	Summer
0	9	Passive	Summer
0	9	Passive	Summer
1	9	Passive	Summer
1	9	Passive	Summer
1	9	Passive	Summer
1	9	Passive	Summer
4	9	Passive	Summer
0	9	Passive	Summer
0	9	Passive	Summer
0	9	Passive	Summer
1	9	Passive	Summer
0	9	Passive	Summer
0	9	Passive	Summer
0	9	Passive	Summer
0	10	Passive	Summer
0	10	Passive	Summer
0	10	Passive	Summer
0	10	Passive	Summer
0	10	Passive	Summer
0	10	Passive	Summer
0	10	Passive	Summer
0	10	Passive	Summer
0	10	Passive	Summer
0	10	Passive	Summer
0	10	Passive	Summer
0	10	Passive	Summer
0	10	Passive	Summer
0	10	Passive	Summer
0	10	Passive	Summer
0	10	Passive	Summer
0	10	Passive	Summer
0	10	Passive	Summer
0	10	Passive	Summer
0	10	Passive	Summer
0	10	Passive	Summer
0	10	Passive	Summer
0	10	Passive	Summer
0	10	Passive	Summer
0	10	Passive	Summer
0	10	Passive	Summer
0	10	Passive	Summer
0	10	Passive	Summer
0	10	Passive	Summer
0	10	Passive	Summer
0	10	Passive	Summer
0	10	Passive	Summer
1	10	Passive	Summer
2	10	Passive	Summer
2	10	Passive	Summer
2	10	Passive	Summer
0	10	Passive	Summer
0	10	Passive	Summer
0	10	Passive	Summer
0	10	Passive	Summer
0	10	Passive	Summer
0	10	Passive	Summer
0	10	Passive	Summer
0	10	Passive	Summer
2	10	Passive	Summer
0	11	Passive	Summer
0	11	Passive	Summer
0	11	Passive	Summer
0	11	Passive	Summer
0	11	Passive	Summer
0	11	Passive	Summer
0	11	Passive	Summer
0	11	Passive	Summer
0	11	Passive	Summer
1	11	Passive	Summer
1	11	Passive	Summer
1	11	Passive	Summer
1	11	Passive	Summer
1	11	Passive	Summer
2	11	Passive	Summer
3	11	Passive	Summer
3	11	Passive	Summer
0	16	Passive	Summer
0	16	Passive	Summer
0	16	Passive	Summer
0	16	Passive	Summer
0	16	Passive	Summer
0	16	Passive	Summer
0	16	Passive	Summer
0	16	Passive	Summer
0	16	Passive	Summer
0	16	Passive	Summer
0	16	Passive	Summer
0	16	Passive	Summer
0	16	Passive	Summer
0	16	Passive	Summer
0	16	Passive	Summer
0	16	Passive	Summer
0	16	Passive	Summer
0	16	Passive	Summer
0	17	Passive	Summer
0	17	Passive	Summer
0	17	Passive	Summer
0	17	Passive	Summer
0	17	Passive	Summer
0	17	Passive	Summer
0	17	Passive	Summer
0	17	Passive	Summer
0	17	Passive	Summer
0	17	Passive	Summer
0	17	Passive	Summer
0	17	Passive	Summer
0	17	Passive	Summer
0	17	Passive	Summer
0	17	Passive	Summer
0	17	Passive	Summer
0	17	Passive	Summer
0	17	Passive	Summer
0	17	Passive	Summer
0	17	Passive	Summer
0	17	Passive	Summer
0	17	Passive	Summer
0	17	Passive	Summer
0	17	Passive	Summer
0	17	Passive	Summer
0	17	Passive	Summer
0	17	Passive	Summer
0	17	Passive	Summer
0	17	Passive	Summer
0	17	Passive	Summer
0	17	Passive	Summer
0	17	Passive	Summer
0	17	Passive	Summer
0	17	Passive	Summer
0	17	Passive	Summer
0	17	Passive	Summer
0	17	Passive	Summer
0	17	Passive	Summer
0	17	Passive	Summer
0	17	Passive	Summer
0	17	Passive	Summer
0	17	Passive	Summer
0	17	Passive	Summer
0	17	Passive	Summer
0	17	Passive	Summer
0	17	Passive	Summer
0	17	Passive	Summer
0	17	Passive	Summer
0	17	Passive	Summer
0	17	Passive	Summer
0	17	Passive	Summer
0	17	Passive	Summer
0	17	Passive	Summer
0	17	Passive	Summer
0	17	Passive	Summer
0	17	Passive	Summer
0	17	Passive	Summer
0	17	Passive	Summer
0	17	Passive	Summer
0	17	Passive	Summer
0	17	Passive	Summer
0	17	Passive	Summer
1	17	Passive	Summer
1	17	Passive	Summer
1	17	Passive	Summer
1	17	Passive	Summer
1	17	Passive	Summer
1	17	Passive	Summer
1	17	Passive	Summer
1	17	Passive	Summer
2	17	Passive	Summer
2	17	Passive	Summer
2	17	Passive	Summer
2	17	Passive	Summer
4	17	Passive	Summer
0	17	Passive	Summer
0	17	Passive	Summer
1	17	Passive	Summer
1	17	Passive	Summer
2	17	Passive	Summer
2	17	Passive	Summer
1	17	Passive	Summer
2	17	Passive	Summer
3	17	Passive	Summer
6	17	Passive	Summer
0	17	Passive	Summer
4	17	Passive	Summer
20	17	Passive	Summer
1	18	Passive	Summer
1	17	Passive	Summer
0	18	Passive	Summer
2	18	Passive	Summer
2	18	Passive	Summer
0	19	Passive	Summer
0	19	Passive	Summer
0	19	Passive	Summer
0	19	Passive	Summer
0	19	Passive	Summer
3	11	Passive	Summer
1	11	Passive	Summer
1	11	Passive	Summer
1	11	Passive	Summer
2	11	Passive	Summer
1	11	Passive	Summer
0	19	Passive	Summer
0	19	Passive	Summer
0	19	Passive	Summer
0	19	Passive	Summer
0	9	Trawl	Summer
0	9	Trawl	Summer
0	9	Trawl	Summer
1	9	Trawl	Summer
1	9	Trawl	Summer
1	9	Trawl	Summer
2	9	Trawl	Summer
2	9	Trawl	Summer
1	9	Trawl	Summer
0	9	Trawl	Summer
0	10	Trawl	Summer
0	10	Trawl	Summer
0	11	Trawl	Summer
0	11	Trawl	Summer
1	11	Trawl	Summer
1	11	Trawl	Summer
1	11	Trawl	Summer
1	11	Trawl	Summer
1	11	Trawl	Summer
0	16	Trawl	Summer
0	16	Trawl	Summer
3	16	Trawl	Summer
0	17	Trawl	Summer
0	17	Trawl	Summer
0	17	Trawl	Summer
0	17	Trawl	Summer
0	17	Trawl	Summer
0	17	Trawl	Summer
0	17	Trawl	Summer
0	17	Trawl	Summer
0	17	Trawl	Summer
0	17	Trawl	Summer
0	17	Trawl	Summer
0	17	Trawl	Summer
0	17	Trawl	Summer
0	17	Trawl	Summer
0	17	Trawl	Summer
0	17	Trawl	Summer
0	17	Trawl	Summer
0	17	Trawl	Summer
0	17	Trawl	Summer
0	17	Trawl	Summer
0	17	Trawl	Summer
0	17	Trawl	Summer
0	17	Trawl	Summer
0	17	Trawl	Summer
0	17	Trawl	Summer
0	17	Trawl	Summer
0	17	Trawl	Summer
0	17	Trawl	Summer
0	17	Trawl	Summer
0	17	Trawl	Summer
0	17	Trawl	Summer
0	17	Trawl	Summer
0	17	Trawl	Summer
0	17	Trawl	Summer
0	17	Trawl	Summer
0	17	Trawl	Summer
0	17	Trawl	Summer
0	17	Trawl	Summer
0	17	Trawl	Summer
0	17	Trawl	Summer
0	17	Trawl	Summer
0	17	Trawl	Summer
0	17	Trawl	Summer
0	17	Trawl	Summer
0	17	Trawl	Summer
0	17	Trawl	Summer
0	17	Trawl	Summer
0	17	Trawl	Summer
0	17	Trawl	Summer
0	17	Trawl	Summer
0	17	Trawl	Summer
0	17	Trawl	Summer
0	17	Trawl	Summer
0	17	Trawl	Summer
1	17	Trawl	Summer
1	17	Trawl	Summer
1	17	Trawl	Summer
1	17	Trawl	Summer
1	17	Trawl	Summer
2	17	Trawl	Summer
2	17	Trawl	Summer
3	17	Trawl	Summer
3	17	Trawl	Summer
3	17	Trawl	Summer
10	17	Trawl	Summer
10	17	Trawl	Summer
1	17	Trawl	Summer
1	17	Trawl	Summer
2	17	Trawl	Summer
2	17	Trawl	Summer
2	17	Trawl	Summer
2	17	Trawl	Summer
3	17	Trawl	Summer
4	17	Trawl	Summer
0	17	Trawl	Summer
0	17	Trawl	Summer
0	17	Trawl	Summer
0	17	Trawl	Summer
1	17	Trawl	Summer
1	17	Trawl	Summer
2	17	Trawl	Summer
3	17	Trawl	Summer
3	17	Trawl	Summer
3	17	Trawl	Summer
0	17	Trawl	Summer
0	17	Trawl	Summer
4	17	Trawl	Summer
4	17	Trawl	Summer
0	17	Trawl	Summer
0	17	Trawl	Summer
3	17	Trawl	Summer
0	17	Trawl	Summer
0	17	Trawl	Summer
5	17	Trawl	Summer
5	17	Trawl	Summer
5	17	Trawl	Summer
6	17	Trawl	Summer
0	17	Trawl	Summer
0	17	Trawl	Summer
0	17	Trawl	Summer
5	17	Trawl	Summer
0	17	Trawl	Summer
7	17	Trawl	Summer
8	17	Trawl	Summer
12	17	Trawl	Summer
0	17	Trawl	Summer
0	17	Trawl	Summer
5	17	Trawl	Summer
10	17	Trawl	Summer
20	17	Trawl	Summer
20	17	Trawl	Summer
12	17	Trawl	Summer
0	17	Trawl	Summer
0	17	Trawl	Summer
20	17	Trawl	Summer
0	18	Trawl	Summer
0	18	Trawl	Summer
0	18	Trawl	Summer
0	18	Trawl	Summer
0	18	Trawl	Summer
0	18	Trawl	Summer
0	18	Trawl	Summer
0	18	Trawl	Summer
0	18	Trawl	Summer
0	18	Trawl	Summer
0	18	Trawl	Summer
0	18	Trawl	Summer
0	18	Trawl	Summer
0	18	Trawl	Summer
0	18	Trawl	Summer
0	18	Trawl	Summer
0	18	Trawl	Summer
0	18	Trawl	Summer
0	18	Trawl	Summer
0	18	Trawl	Summer
10	18	Trawl	Summer
2	18	Trawl	Summer
2	18	Trawl	Summer
4	18	Trawl	Summer
4	18	Trawl	Summer
0	18	Trawl	Summer
5	18	Trawl	Summer
5	18	Trawl	Summer
5	18	Trawl	Summer
0	18	Trawl	Summer
2	18	Trawl	Summer
5	18	Trawl	Summer
10	18	Trawl	Summer
5	18	Trawl	Summer
6	18	Trawl	Summer
0	19	Trawl	Summer
1	19	Trawl	Summer
1	19	Trawl	Summer
1	11	Trawl	Summer
1	11	Trawl	Summer
1	11	Trawl	Summer
1	11	Trawl	Summer
1	19	Trawl	Summer
1	19	Trawl	Summer
0	19	Trawl	Summer
16	18	Long	Summer
13	18	Long	Summer
13	18	Long	Summer
15	17	Long	Summer
14	17	Long	Summer
16	17	Long	Summer
0	9	Long	Autumn
0	9	Long	Autumn
0	9	Long	Autumn
20	9	Long	Autumn
30	9	Long	Autumn
2	10	Long	Autumn
0	10	Long	Autumn
0	10	Long	Autumn
0	10	Long	Autumn
0	10	Long	Autumn
0	10	Long	Autumn
0	10	Long	Autumn
0	10	Long	Autumn
0	10	Long	Autumn
0	10	Long	Autumn
0	11	Long	Autumn
0	11	Long	Autumn
0	11	Long	Autumn
0	11	Long	Autumn
0	11	Long	Autumn
0	11	Long	Autumn
0	11	Long	Autumn
0	11	Long	Autumn
0	11	Long	Autumn
0	11	Long	Autumn
0	11	Long	Autumn
0	11	Long	Autumn
0	11	Long	Autumn
0	11	Long	Autumn
0	11	Long	Autumn
0	11	Long	Autumn
0	11	Long	Autumn
0	11	Long	Autumn
0	16	Long	Autumn
0	16	Long	Autumn
0	16	Long	Autumn
0	16	Long	Autumn
15	16	Long	Autumn
1	16	Long	Autumn
0	19	Long	Autumn
0	19	Long	Autumn
0	19	Long	Autumn
0	19	Long	Autumn
0	19	Long	Autumn
4	19	Long	Autumn
20	19	Long	Autumn
40	19	Long	Autumn
0	11	Long	Autumn
0	11	Long	Autumn
0	11	Long	Autumn
0	11	Long	Autumn
0	11	Long	Autumn
0	11	Long	Autumn
0	11	Long	Autumn
40	19	Long	Autumn
20	19	Long	Autumn
4	19	Long	Autumn
0	19	Long	Autumn
0	19	Long	Autumn
0	19	Long	Autumn
0	19	Long	Autumn
0	19	Long	Autumn
0	9	Passive	Autumn
0	9	Passive	Autumn
1	9	Passive	Autumn
0	9	Passive	Autumn
0	9	Passive	Autumn
0	9	Passive	Autumn
0	9	Passive	Autumn
0	9	Passive	Autumn
0	9	Passive	Autumn
0	9	Passive	Autumn
0	9	Passive	Autumn
0	9	Passive	Autumn
0	9	Passive	Autumn
0	9	Passive	Autumn
0	9	Passive	Autumn
0	10	Passive	Autumn
0	10	Passive	Autumn
0	10	Passive	Autumn
0	10	Passive	Autumn
0	10	Passive	Autumn
0	10	Passive	Autumn
0	10	Passive	Autumn
0	10	Passive	Autumn
0	10	Passive	Autumn
0	10	Passive	Autumn
0	10	Passive	Autumn
0	10	Passive	Autumn
0	10	Passive	Autumn
0	10	Passive	Autumn
0	10	Passive	Autumn
0	10	Passive	Autumn
0	10	Passive	Autumn
0	10	Passive	Autumn
0	10	Passive	Autumn
0	10	Passive	Autumn
0	10	Passive	Autumn
0	10	Passive	Autumn
0	10	Passive	Autumn
0	10	Passive	Autumn
0	10	Passive	Autumn
0	10	Passive	Autumn
0	10	Passive	Autumn
0	10	Passive	Autumn
0	10	Passive	Autumn
1	10	Passive	Autumn
1	10	Passive	Autumn
1	10	Passive	Autumn
1	10	Passive	Autumn
0	10	Passive	Autumn
0	10	Passive	Autumn
0	10	Passive	Autumn
0	10	Passive	Autumn
0	10	Passive	Autumn
0	10	Passive	Autumn
0	10	Passive	Autumn
0	10	Passive	Autumn
0	10	Passive	Autumn
0	10	Passive	Autumn
0	10	Passive	Autumn
2	10	Passive	Autumn
0	11	Passive	Autumn
0	11	Passive	Autumn
0	11	Passive	Autumn
0	11	Passive	Autumn
0	11	Passive	Autumn
0	11	Passive	Autumn
0	11	Passive	Autumn
0	11	Passive	Autumn
0	11	Passive	Autumn
0	11	Passive	Autumn
0	11	Passive	Autumn
0	11	Passive	Autumn
0	11	Passive	Autumn
0	11	Passive	Autumn
0	11	Passive	Autumn
0	11	Passive	Autumn
0	11	Passive	Autumn
0	16	Passive	Autumn
0	16	Passive	Autumn
0	16	Passive	Autumn
0	16	Passive	Autumn
0	16	Passive	Autumn
0	16	Passive	Autumn
0	16	Passive	Autumn
0	16	Passive	Autumn
0	16	Passive	Autumn
0	16	Passive	Autumn
0	16	Passive	Autumn
0	16	Passive	Autumn
0	16	Passive	Autumn
0	16	Passive	Autumn
0	16	Passive	Autumn
0	16	Passive	Autumn
0	16	Passive	Autumn
0	16	Passive	Autumn
0	17	Passive	Autumn
0	17	Passive	Autumn
0	17	Passive	Autumn
0	17	Passive	Autumn
0	17	Passive	Autumn
0	17	Passive	Autumn
0	17	Passive	Autumn
0	17	Passive	Autumn
0	17	Passive	Autumn
0	17	Passive	Autumn
0	17	Passive	Autumn
0	17	Passive	Autumn
0	17	Passive	Autumn
0	17	Passive	Autumn
0	17	Passive	Autumn
0	17	Passive	Autumn
0	17	Passive	Autumn
0	17	Passive	Autumn
0	17	Passive	Autumn
0	17	Passive	Autumn
0	17	Passive	Autumn
0	17	Passive	Autumn
0	17	Passive	Autumn
0	17	Passive	Autumn
0	17	Passive	Autumn
0	17	Passive	Autumn
0	17	Passive	Autumn
0	17	Passive	Autumn
0	17	Passive	Autumn
0	17	Passive	Autumn
0	17	Passive	Autumn
0	17	Passive	Autumn
0	17	Passive	Autumn
0	17	Passive	Autumn
0	17	Passive	Autumn
0	17	Passive	Autumn
0	17	Passive	Autumn
0	17	Passive	Autumn
0	17	Passive	Autumn
0	17	Passive	Autumn
0	17	Passive	Autumn
0	17	Passive	Autumn
0	17	Passive	Autumn
0	17	Passive	Autumn
0	17	Passive	Autumn
0	17	Passive	Autumn
0	17	Passive	Autumn
0	17	Passive	Autumn
0	17	Passive	Autumn
0	17	Passive	Autumn
0	17	Passive	Autumn
0	17	Passive	Autumn
0	17	Passive	Autumn
0	17	Passive	Autumn
0	17	Passive	Autumn
0	17	Passive	Autumn
0	17	Passive	Autumn
0	17	Passive	Autumn
0	17	Passive	Autumn
0	17	Passive	Autumn
1	17	Passive	Autumn
5	17	Passive	Autumn
0	17	Passive	Autumn
0	17	Passive	Autumn
0	17	Passive	Autumn
0	17	Passive	Autumn
0	17	Passive	Autumn
0	17	Passive	Autumn
0	17	Passive	Autumn
0	17	Passive	Autumn
0	17	Passive	Autumn
0	17	Passive	Autumn
0	17	Passive	Autumn
0	17	Passive	Autumn
0	17	Passive	Autumn
0	17	Passive	Autumn
0	17	Passive	Autumn
1	17	Passive	Autumn
1	17	Passive	Autumn
0	17	Passive	Autumn
0	17	Passive	Autumn
0	17	Passive	Autumn
2	17	Passive	Autumn
4	17	Passive	Autumn
2	17	Passive	Autumn
0	17	Passive	Autumn
3	17	Passive	Autumn
0	17	Passive	Autumn
0	18	Passive	Autumn
0	17	Passive	Autumn
5	18	Passive	Autumn
0	18	Passive	Autumn
0	18	Passive	Autumn
0	19	Passive	Autumn
0	19	Passive	Autumn
0	19	Passive	Autumn
0	19	Passive	Autumn
0	19	Passive	Autumn
0	11	Passive	Autumn
0	11	Passive	Autumn
0	11	Passive	Autumn
0	11	Passive	Autumn
0	11	Passive	Autumn
0	11	Passive	Autumn
0	19	Passive	Autumn
0	19	Passive	Autumn
0	19	Passive	Autumn
0	19	Passive	Autumn
0	9	Trawl	Autumn
1	9	Trawl	Autumn
2	9	Trawl	Autumn
0	9	Trawl	Autumn
0	9	Trawl	Autumn
1	9	Trawl	Autumn
0	9	Trawl	Autumn
0	9	Trawl	Autumn
0	9	Trawl	Autumn
0	9	Trawl	Autumn
0	10	Trawl	Autumn
0	10	Trawl	Autumn
0	11	Trawl	Autumn
0	11	Trawl	Autumn
0	11	Trawl	Autumn
0	11	Trawl	Autumn
0	11	Trawl	Autumn
0	11	Trawl	Autumn
1	11	Trawl	Autumn
0	16	Trawl	Autumn
0	16	Trawl	Autumn
2	16	Trawl	Autumn
0	17	Trawl	Autumn
0	17	Trawl	Autumn
0	17	Trawl	Autumn
0	17	Trawl	Autumn
0	17	Trawl	Autumn
0	17	Trawl	Autumn
0	17	Trawl	Autumn
0	17	Trawl	Autumn
0	17	Trawl	Autumn
0	17	Trawl	Autumn
0	17	Trawl	Autumn
0	17	Trawl	Autumn
0	17	Trawl	Autumn
0	17	Trawl	Autumn
0	17	Trawl	Autumn
0	17	Trawl	Autumn
0	17	Trawl	Autumn
0	17	Trawl	Autumn
0	17	Trawl	Autumn
0	17	Trawl	Autumn
0	17	Trawl	Autumn
0	17	Trawl	Autumn
0	17	Trawl	Autumn
0	17	Trawl	Autumn
0	17	Trawl	Autumn
0	17	Trawl	Autumn
0	17	Trawl	Autumn
0	17	Trawl	Autumn
0	17	Trawl	Autumn
0	17	Trawl	Autumn
0	17	Trawl	Autumn
0	17	Trawl	Autumn
0	17	Trawl	Autumn
0	17	Trawl	Autumn
0	17	Trawl	Autumn
0	17	Trawl	Autumn
0	17	Trawl	Autumn
0	17	Trawl	Autumn
0	17	Trawl	Autumn
0	17	Trawl	Autumn
0	17	Trawl	Autumn
0	17	Trawl	Autumn
0	17	Trawl	Autumn
0	17	Trawl	Autumn
0	17	Trawl	Autumn
0	17	Trawl	Autumn
0	17	Trawl	Autumn
0	17	Trawl	Autumn
0	17	Trawl	Autumn
1	17	Trawl	Autumn
2	17	Trawl	Autumn
4	17	Trawl	Autumn
5	17	Trawl	Autumn
6	17	Trawl	Autumn
0	17	Trawl	Autumn
0	17	Trawl	Autumn
0	17	Trawl	Autumn
0	17	Trawl	Autumn
0	17	Trawl	Autumn
0	17	Trawl	Autumn
1	17	Trawl	Autumn
0	17	Trawl	Autumn
0	17	Trawl	Autumn
2	17	Trawl	Autumn
0	17	Trawl	Autumn
10	17	Trawl	Autumn
0	17	Trawl	Autumn
3	17	Trawl	Autumn
0	17	Trawl	Autumn
1	17	Trawl	Autumn
5	17	Trawl	Autumn
5	17	Trawl	Autumn
2	17	Trawl	Autumn
0	17	Trawl	Autumn
0	17	Trawl	Autumn
0	17	Trawl	Autumn
0	17	Trawl	Autumn
1	17	Trawl	Autumn
0	17	Trawl	Autumn
15	17	Trawl	Autumn
0	17	Trawl	Autumn
0	17	Trawl	Autumn
0	17	Trawl	Autumn
2	17	Trawl	Autumn
0	17	Trawl	Autumn
0	17	Trawl	Autumn
2	17	Trawl	Autumn
3	17	Trawl	Autumn
0	17	Trawl	Autumn
2	17	Trawl	Autumn
0	17	Trawl	Autumn
0	17	Trawl	Autumn
0	17	Trawl	Autumn
0	17	Trawl	Autumn
2	17	Trawl	Autumn
2	17	Trawl	Autumn
0	17	Trawl	Autumn
0	17	Trawl	Autumn
0	17	Trawl	Autumn
0	17	Trawl	Autumn
0	17	Trawl	Autumn
0	17	Trawl	Autumn
7	17	Trawl	Autumn
0	17	Trawl	Autumn
15	17	Trawl	Autumn
0	17	Trawl	Autumn
0	17	Trawl	Autumn
0	17	Trawl	Autumn
15	17	Trawl	Autumn
0	17	Trawl	Autumn
20	17	Trawl	Autumn
12	17	Trawl	Autumn
0	17	Trawl	Autumn
0	17	Trawl	Autumn
20	17	Trawl	Autumn
0	18	Trawl	Autumn
0	18	Trawl	Autumn
0	18	Trawl	Autumn
0	18	Trawl	Autumn
0	18	Trawl	Autumn
0	18	Trawl	Autumn
0	18	Trawl	Autumn
0	18	Trawl	Autumn
0	18	Trawl	Autumn
0	18	Trawl	Autumn
0	18	Trawl	Autumn
0	18	Trawl	Autumn
0	18	Trawl	Autumn
0	18	Trawl	Autumn
0	18	Trawl	Autumn
0	18	Trawl	Autumn
0	18	Trawl	Autumn
0	18	Trawl	Autumn
2	18	Trawl	Autumn
4	18	Trawl	Autumn
4	18	Trawl	Autumn
1	18	Trawl	Autumn
0	18	Trawl	Autumn
2	18	Trawl	Autumn
2	18	Trawl	Autumn
2	18	Trawl	Autumn
1	18	Trawl	Autumn
3	18	Trawl	Autumn
10	18	Trawl	Autumn
0	18	Trawl	Autumn
10	18	Trawl	Autumn
10	18	Trawl	Autumn
2	18	Trawl	Autumn
20	18	Trawl	Autumn
15	18	Trawl	Autumn
0	19	Trawl	Autumn
0	19	Trawl	Autumn
0	19	Trawl	Autumn
0	11	Trawl	Autumn
0	11	Trawl	Autumn
0	11	Trawl	Autumn
1	11	Trawl	Autumn
0	19	Trawl	Autumn
0	19	Trawl	Autumn
0	19	Trawl	Autumn
0	18	Long	Autumn
0	18	Long	Autumn
0	18	Long	Autumn
0	17	Long	Autumn
0	17	Long	Autumn
0	17	Long	Autumn
1	9	Long	Winter
0	9	Long	Winter
0	9	Long	Winter
0	9	Long	Winter
0	9	Long	Winter
0	10	Long	Winter
0	10	Long	Winter
0	10	Long	Winter
0	10	Long	Winter
0	10	Long	Winter
0	10	Long	Winter
0	10	Long	Winter
0	10	Long	Winter
0	10	Long	Winter
0	10	Long	Winter
0	11	Long	Winter
0	11	Long	Winter
0	11	Long	Winter
0	11	Long	Winter
0	11	Long	Winter
0	11	Long	Winter
0	11	Long	Winter
0	11	Long	Winter
0	11	Long	Winter
0	11	Long	Winter
0	11	Long	Winter
0	11	Long	Winter
0	11	Long	Winter
0	11	Long	Winter
0	11	Long	Winter
0	11	Long	Winter
0	11	Long	Winter
0	11	Long	Winter
0	16	Long	Winter
0	16	Long	Winter
0	16	Long	Winter
0	16	Long	Winter
0	16	Long	Winter
0	16	Long	Winter
0	19	Long	Winter
0	19	Long	Winter
0	19	Long	Winter
0	19	Long	Winter
0	19	Long	Winter
4	19	Long	Winter
20	19	Long	Winter
10	19	Long	Winter
0	11	Long	Winter
0	11	Long	Winter
0	11	Long	Winter
0	11	Long	Winter
0	11	Long	Winter
0	11	Long	Winter
0	11	Long	Winter
10	19	Long	Winter
20	19	Long	Winter
4	19	Long	Winter
0	19	Long	Winter
0	19	Long	Winter
0	19	Long	Winter
0	19	Long	Winter
0	19	Long	Winter
1	9	Passive	Winter
1	9	Passive	Winter
0	9	Passive	Winter
0	9	Passive	Winter
0	9	Passive	Winter
0	9	Passive	Winter
0	9	Passive	Winter
0	9	Passive	Winter
0	9	Passive	Winter
0	9	Passive	Winter
0	9	Passive	Winter
0	9	Passive	Winter
0	9	Passive	Winter
0	9	Passive	Winter
0	9	Passive	Winter
0	10	Passive	Winter
0	10	Passive	Winter
0	10	Passive	Winter
0	10	Passive	Winter
0	10	Passive	Winter
0	10	Passive	Winter
0	10	Passive	Winter
0	10	Passive	Winter
0	10	Passive	Winter
0	10	Passive	Winter
0	10	Passive	Winter
0	10	Passive	Winter
0	10	Passive	Winter
0	10	Passive	Winter
0	10	Passive	Winter
0	10	Passive	Winter
0	10	Passive	Winter
0	10	Passive	Winter
0	10	Passive	Winter
0	10	Passive	Winter
0	10	Passive	Winter
0	10	Passive	Winter
0	10	Passive	Winter
0	10	Passive	Winter
0	10	Passive	Winter
0	10	Passive	Winter
0	10	Passive	Winter
1	10	Passive	Winter
3	10	Passive	Winter
0	10	Passive	Winter
0	10	Passive	Winter
0	10	Passive	Winter
0	10	Passive	Winter
0	10	Passive	Winter
0	10	Passive	Winter
0	10	Passive	Winter
0	10	Passive	Winter
0	10	Passive	Winter
0	10	Passive	Winter
0	10	Passive	Winter
0	10	Passive	Winter
0	10	Passive	Winter
0	10	Passive	Winter
0	10	Passive	Winter
2	10	Passive	Winter
0	11	Passive	Winter
0	11	Passive	Winter
0	11	Passive	Winter
0	11	Passive	Winter
0	11	Passive	Winter
0	11	Passive	Winter
0	11	Passive	Winter
0	11	Passive	Winter
0	11	Passive	Winter
0	11	Passive	Winter
0	11	Passive	Winter
0	11	Passive	Winter
0	11	Passive	Winter
0	11	Passive	Winter
0	11	Passive	Winter
0	11	Passive	Winter
0	11	Passive	Winter
0	16	Passive	Winter
0	16	Passive	Winter
0	16	Passive	Winter
0	16	Passive	Winter
0	16	Passive	Winter
0	16	Passive	Winter
0	16	Passive	Winter
0	16	Passive	Winter
0	16	Passive	Winter
0	16	Passive	Winter
0	16	Passive	Winter
0	16	Passive	Winter
0	16	Passive	Winter
0	16	Passive	Winter
0	16	Passive	Winter
0	16	Passive	Winter
0	16	Passive	Winter
0	16	Passive	Winter
0	17	Passive	Winter
0	17	Passive	Winter
0	17	Passive	Winter
0	17	Passive	Winter
0	17	Passive	Winter
0	17	Passive	Winter
0	17	Passive	Winter
0	17	Passive	Winter
0	17	Passive	Winter
0	17	Passive	Winter
0	17	Passive	Winter
0	17	Passive	Winter
0	17	Passive	Winter
0	17	Passive	Winter
0	17	Passive	Winter
0	17	Passive	Winter
0	17	Passive	Winter
0	17	Passive	Winter
0	17	Passive	Winter
0	17	Passive	Winter
0	17	Passive	Winter
0	17	Passive	Winter
0	17	Passive	Winter
0	17	Passive	Winter
0	17	Passive	Winter
0	17	Passive	Winter
0	17	Passive	Winter
0	17	Passive	Winter
0	17	Passive	Winter
0	17	Passive	Winter
0	17	Passive	Winter
0	17	Passive	Winter
0	17	Passive	Winter
0	17	Passive	Winter
0	17	Passive	Winter
0	17	Passive	Winter
0	17	Passive	Winter
0	17	Passive	Winter
0	17	Passive	Winter
0	17	Passive	Winter
0	17	Passive	Winter
0	17	Passive	Winter
0	17	Passive	Winter
0	17	Passive	Winter
0	17	Passive	Winter
0	17	Passive	Winter
0	17	Passive	Winter
0	17	Passive	Winter
0	17	Passive	Winter
0	17	Passive	Winter
0	17	Passive	Winter
0	17	Passive	Winter
0	17	Passive	Winter
0	17	Passive	Winter
0	17	Passive	Winter
0	17	Passive	Winter
0	17	Passive	Winter
0	17	Passive	Winter
1	17	Passive	Winter
2	17	Passive	Winter
0	17	Passive	Winter
0	17	Passive	Winter
0	17	Passive	Winter
0	17	Passive	Winter
0	17	Passive	Winter
0	17	Passive	Winter
0	17	Passive	Winter
0	17	Passive	Winter
0	17	Passive	Winter
0	17	Passive	Winter
0	17	Passive	Winter
0	17	Passive	Winter
0	17	Passive	Winter
0	17	Passive	Winter
0	17	Passive	Winter
0	17	Passive	Winter
0	17	Passive	Winter
0	17	Passive	Winter
0	17	Passive	Winter
0	17	Passive	Winter
0	17	Passive	Winter
3	17	Passive	Winter
1	17	Passive	Winter
0	17	Passive	Winter
0	17	Passive	Winter
0	17	Passive	Winter
0	17	Passive	Winter
0	17	Passive	Winter
0	18	Passive	Winter
0	17	Passive	Winter
1	18	Passive	Winter
0	18	Passive	Winter
0	18	Passive	Winter
0	19	Passive	Winter
0	19	Passive	Winter
0	19	Passive	Winter
0	19	Passive	Winter
0	19	Passive	Winter
0	11	Passive	Winter
0	11	Passive	Winter
0	11	Passive	Winter
0	11	Passive	Winter
0	11	Passive	Winter
0	11	Passive	Winter
0	19	Passive	Winter
0	19	Passive	Winter
0	19	Passive	Winter
0	19	Passive	Winter
1	9	Trawl	Winter
1	9	Trawl	Winter
0	9	Trawl	Winter
0	9	Trawl	Winter
0	9	Trawl	Winter
0	9	Trawl	Winter
0	9	Trawl	Winter
0	9	Trawl	Winter
0	9	Trawl	Winter
0	9	Trawl	Winter
2	10	Trawl	Winter
2	10	Trawl	Winter
0	11	Trawl	Winter
0	11	Trawl	Winter
0	11	Trawl	Winter
0	11	Trawl	Winter
0	11	Trawl	Winter
0	11	Trawl	Winter
0	11	Trawl	Winter
0	16	Trawl	Winter
0	16	Trawl	Winter
3	16	Trawl	Winter
0	17	Trawl	Winter
0	17	Trawl	Winter
0	17	Trawl	Winter
0	17	Trawl	Winter
0	17	Trawl	Winter
0	17	Trawl	Winter
0	17	Trawl	Winter
0	17	Trawl	Winter
0	17	Trawl	Winter
0	17	Trawl	Winter
0	17	Trawl	Winter
0	17	Trawl	Winter
0	17	Trawl	Winter
0	17	Trawl	Winter
0	17	Trawl	Winter
0	17	Trawl	Winter
0	17	Trawl	Winter
0	17	Trawl	Winter
0	17	Trawl	Winter
0	17	Trawl	Winter
0	17	Trawl	Winter
0	17	Trawl	Winter
0	17	Trawl	Winter
0	17	Trawl	Winter
0	17	Trawl	Winter
0	17	Trawl	Winter
0	17	Trawl	Winter
0	17	Trawl	Winter
0	17	Trawl	Winter
0	17	Trawl	Winter
0	17	Trawl	Winter
0	17	Trawl	Winter
0	17	Trawl	Winter
0	17	Trawl	Winter
0	17	Trawl	Winter
0	17	Trawl	Winter
0	17	Trawl	Winter
0	17	Trawl	Winter
0	17	Trawl	Winter
0	17	Trawl	Winter
0	17	Trawl	Winter
0	17	Trawl	Winter
0	17	Trawl	Winter
0	17	Trawl	Winter
0	17	Trawl	Winter
1	17	Trawl	Winter
1	17	Trawl	Winter
3	17	Trawl	Winter
10	17	Trawl	Winter
1	17	Trawl	Winter
0	17	Trawl	Winter
0	17	Trawl	Winter
5	17	Trawl	Winter
0	17	Trawl	Winter
0	17	Trawl	Winter
0	17	Trawl	Winter
0	17	Trawl	Winter
0	17	Trawl	Winter
0	17	Trawl	Winter
0	17	Trawl	Winter
1	17	Trawl	Winter
0	17	Trawl	Winter
15	17	Trawl	Winter
0	17	Trawl	Winter
0	17	Trawl	Winter
0	17	Trawl	Winter
0	17	Trawl	Winter
2	17	Trawl	Winter
4	17	Trawl	Winter
15	17	Trawl	Winter
1	17	Trawl	Winter
1	17	Trawl	Winter
2	17	Trawl	Winter
0	17	Trawl	Winter
0	17	Trawl	Winter
0	17	Trawl	Winter
6	17	Trawl	Winter
8	17	Trawl	Winter
0	17	Trawl	Winter
6	17	Trawl	Winter
1	17	Trawl	Winter
0	17	Trawl	Winter
15	17	Trawl	Winter
1	17	Trawl	Winter
0	17	Trawl	Winter
3	17	Trawl	Winter
0	17	Trawl	Winter
0	17	Trawl	Winter
0	17	Trawl	Winter
0	17	Trawl	Winter
24	17	Trawl	Winter
0	17	Trawl	Winter
5	17	Trawl	Winter
0	17	Trawl	Winter
2	17	Trawl	Winter
25	17	Trawl	Winter
0	17	Trawl	Winter
0	17	Trawl	Winter
0	17	Trawl	Winter
0	17	Trawl	Winter
3	17	Trawl	Winter
0	17	Trawl	Winter
7	17	Trawl	Winter
0	17	Trawl	Winter
5	17	Trawl	Winter
0	17	Trawl	Winter
0	17	Trawl	Winter
0	17	Trawl	Winter
10	17	Trawl	Winter
0	17	Trawl	Winter
10	17	Trawl	Winter
12	17	Trawl	Winter
0	17	Trawl	Winter
0	17	Trawl	Winter
20	17	Trawl	Winter
0	18	Trawl	Winter
0	18	Trawl	Winter
0	18	Trawl	Winter
0	18	Trawl	Winter
0	18	Trawl	Winter
0	18	Trawl	Winter
0	18	Trawl	Winter
0	18	Trawl	Winter
0	18	Trawl	Winter
0	18	Trawl	Winter
0	18	Trawl	Winter
0	18	Trawl	Winter
0	18	Trawl	Winter
0	18	Trawl	Winter
0	18	Trawl	Winter
2	18	Trawl	Winter
20	18	Trawl	Winter
20	18	Trawl	Winter
0	18	Trawl	Winter
3	18	Trawl	Winter
3	18	Trawl	Winter
1	18	Trawl	Winter
1	18	Trawl	Winter
1	18	Trawl	Winter
1	18	Trawl	Winter
5	18	Trawl	Winter
1	18	Trawl	Winter
3	18	Trawl	Winter
1	18	Trawl	Winter
0	18	Trawl	Winter
1	18	Trawl	Winter
3	18	Trawl	Winter
1	18	Trawl	Winter
15	18	Trawl	Winter
3	18	Trawl	Winter
2	19	Trawl	Winter
0	19	Trawl	Winter
0	19	Trawl	Winter
0	11	Trawl	Winter
0	11	Trawl	Winter
0	11	Trawl	Winter
0	11	Trawl	Winter
0	19	Trawl	Winter
0	19	Trawl	Winter
2	19	Trawl	Winter
0	18	Long	Winter
0	18	Long	Winter
0	18	Long	Winter
0	17	Long	Winter
0	17	Long	Winter
0	17	Long	Winter
